# Supplementary material for: Synthesis of Fe-Doped Peroxidase Mimetic Nanozymes from Natural Hemoglobin for Colorimetric Biosensing and In Vitro Anticancer Effects
Source: Biosensors (Basel). 2023 May 27;13(6):583. doi: 10.3390/bios13060583 (PMC10296309; doi:10.3390/bios13060583)
Supplement: Supplementary file 1 [file biosensors-13-00583-s001.zip]

Archive with 1 entries (1 files):
- biosensors-2381954-supplementary.pdf
